# Supplementary material for: Dataset of FD&C Certified Food Dyes in Foods Commonly Consumed by Children
Source: Data Brief. 2022 Dec 7;46:108806. doi: 10.1016/j.dib.2022.108806 (PMC9803911; doi:10.1016/j.dib.2022.108806)
Supplement: Supplementary file 1 [file mmc1.zip]

Archive with 10 entries (10 files):
- Data in Breif- Breakfast Cereals_V2.xlsx
- Data in Brief- Decoration Chips for Baking_V2.xlsx
- Data in Brief- Flavored Fruit Powder Drink_V2.xlsx
- Data in Brief- FrostingsIcings_V2.xlsx
- Data in Brief- Frozen Desserts_V2.xlsx
- Data in Brief- Fruit Snacks_V2.xlsx
- Data in Brief- Ice Cream Cones_V2.xlsx
- Data in Brief- Juice Drinks_V2.xlsx
- Data in Brief- Soft Drinks (Fruit Flavored)_V2.xlsx
- Data in Brief- Water Enhancers_V2.xlsx
