# Supplementary material for: Dataset of FD&C Certified Food Dyes in Foods Commonly Consumed by Children
Source: Data Brief. 2022 Dec 7;46:108806. doi: 10.1016/j.dib.2022.108806 (PMC9803911; doi:10.1016/j.dib.2022.108806)
Supplement: Supplementary file 1 [file mmc1.zip › Data in Breif- Breakfast Cereals_V2.xlsx]

## Sheet: Breakfast Cereal Summary
Summary of Dye Contents for Breakfast Cereals
Table 1. Average Dye Content			Average Dye Contents and Range (mg-1 kg)
			FD&C Yellow 5		FD&C Yellow 6		FD&C Red 40		FD&C Blue 1
			Average ± SD	Range	Average ± SD	Range	Average ± SD	Range	Average ± SD	Range
		Brand
		Brand 1			227.52 ± 18.61	204.12-249.67	11.52 ± 1.89	9.78-14.14	10.41 ± 2.07	7.65-12.62
		Brand 2	184.41 ± 65.09	102.16-261.34	147.79 ± 33.21	111.74-191.89	87.55 ± 6.91	77.79-92.83	25.91 ± 4.50	21.39-32.05
Table 2. Serving Size
		1 Serving (g)
	Brand 1	29
	Brand 2	36

## Sheet: Breakfast Cereals Raw Data
Table 3. Breakfast Cereals
	Dye Content (mg-1 kg breakfast cereal)
			FD&C Yellow 5		FD&C Yellow 6		FD&C Red 40		FD&C Red 3		FD&C Blue 1
	Sample Name/Lot	Expiration Date	Sample		Sample		Sample		Sample		Sample
	Brand 1 (Lot 1)	08/2020			228.766		9.77918				7.64862
	Brand 1 (Lot 2)	09/2020			249.667		14.1447				12.6195
	Brand 1 (Lot 3)	10/2020			204.123		10.645				10.9663
					Avg	227.519	Avg	11.523			Avg	10.4115
					St. Dev.	18.6141	St. Dev.	1.88724			St. Dev.	2.06694
					%RSD	0.0818134	%RSD	0.16378			%RSD	0.198525
	Brand 2 (Lot 1)	09/2020	261.337		139.753		92.0431				24.2888
	Brand 2 (Lot 2)	09/2020	102.164		111.74		77.789				21.3858
	Brand 2 (Lot 3)	10/2020	189.725		191.889		92.827				32.0476
			Avg	184.409	Avg	147.794	Avg	87.553			Avg	25.9074
			St. Dev.	65.0908	St. Dev.	33.2109	St. Dev.	6.91162			St. Dev.	4.50065
			%RSD	0.35297	%RSD	0.224711	%RSD	0.0789421			%RSD	0.173721
Back Calculation (mg/kg)
		FD&C Yellow 5	FD&C Yellow 6	FD&C Red 40	FD&C Red 3	FD&C Blue 1		Mass of Sample (g)
	Sample Name
	Brand 1 (Lot 1)		228.766	9.77918		7.64862		1.0436
	Brand 1 (Lot 2)		249.667	14.1447		12.6195		1.0582
	Brand 1 (Lot 3)		204.123	10.645		10.9663		1.107
	Brand 2 (Lot 1)	261.337	139.753	92.0431		24.2888		0.9989
	Brand 2 (Lot 2)	102.164	111.74	77.789		21.3858		1.0217
	Brand 2 (Lot 3)	189.725	191.889	92.827		32.0476		1.1309
Concentration on Standard Curve
		FD&C Yellow 5	FD&C Yellow 6	FD&C Red 40	FD&C Red 3	FD&C Blue 1
	Sample Name
	Brand 1 (Lot 1)		47.748	2.04111		1.59642
	Brand 1 (Lot 2)		52.8396	2.99358		2.6708
	Brand 1 (Lot 3)		45.1929	2.35681		2.42794
	Brand 2 (Lot 1)	52.21	27.9199	18.3884		4.85242
	Brand 2 (Lot 2)	20.8762	22.833	15.8954		4.36997
	Brand 2 (Lot 3)	42.912	43.4014	20.9956		7.24854
Analyte Response/IS Response
		FD&C Yellow 5	FD&C Yellow 6	FD&C Red 40	FD&C Red 3	FD&C Blue 1
	Sample Name
	Brand 1 (Lot 1)		13.4738	0.454841		1.25335
	Brand 1 (Lot 2)		14.9178	0.706007		2.08352
	Brand 1 (Lot 3)		12.7492	0.538091		1.89587
	Brand 2 (Lot 1)	13.786	7.85058	4.76561		3.76927
	Brand 2 (Lot 2)	5.39486	6.40793	4.10822		3.39647
	Brand 2 (Lot 3)	11.296	12.2411	5.45314		5.62074
Peak Response
		FD&C Yellow 5	FD&C Yellow 6	FD&C Red 40	FD&C Red 3	FD&C Blue 1	Amaranth
	Sample Name
	Brand 1 (Lot 1)		3896.63	131.54		362.47	289.2
	Brand 1 (Lot 2)		4281.11	202.61		597.93	286.98
	Brand 1 (Lot 3)		3753.75	158.43		558.2	294.43
	Brand 2 (Lot 1)	3923.09	2234.04	1356.15		1072.62	284.57
	Brand 2 (Lot 2)	1535.43	1823.76	1169.24		966.67	284.61
	Brand 2 (Lot 3)	3207.51	3475.87	1548.42		1596.01	283.95
