# Supplementary material for: Dataset of FD&C Certified Food Dyes in Foods Commonly Consumed by Children
Source: Data Brief. 2022 Dec 7;46:108806. doi: 10.1016/j.dib.2022.108806 (PMC9803911; doi:10.1016/j.dib.2022.108806)
Supplement: Supplementary file 1 [file mmc1.zip › Data in Brief- Decoration Chips for Baking_V2.xlsx]

## Sheet: Decoration Chips Summary
Summary of Dye Contents for Decoration Chips for Baking
Table 1. Average Dye Content			Average Dye Contents and Range (mg-1 kg)
			FD&C Yellow 5		FD&C Yellow 6		FD&C Red 40		FD&C Red 3		FD&C Blue 1
			Average ± SD	Range	Average ± SD	Range	Average ± SD	Range	Average ± SD	Range	Average ± SD	Range
		Brand
		Brand 1	9.07 ± 0.61	8.44-9.90			2.04 ± 0.21	1.87-2.33	75.16 ± 30.94	45.73-117.91	47.73 ± 6.22	40.43-55.62
		Brand 2	106.13 ± 0.60	105.47-106.92	66.46 ± 2.09	64.60-69.38	71.90 ± 5.87	67.22-80.18	152.58 ± 16.65	133.33-173.94	112.52 ± 5.68	107.93-120.52
Table 2. Serving Size
		1 serving (g)
	Brand 1	6
	Brand 2	4

## Sheet: Decoration Chips Raw Data
Table 3. Decoration Chips for Baking
	Dye Content (mg-1 kg of decoration chips)
			FD&C Yellow 5		FD&C Yellow 6		FD&C Red 40		FD&C Red 3		FD&C Blue 1
	Sample Name/Lot	Expiration Date	Sample		Sample		Sample		Sample		Sample
	Brand 1 (Lot 1)	01/2020	8.43988				1.8698		45.7307		40.4327
	Brand 1 (Lot 2)	08/2021	8.87306				2.3313		61.8239		47.1232
	Brand 1 (Lot 3)	08/2021	9.89759				1.92314		117.913		55.625
			Avg	9.07018			Avg	2.04142	Avg	75.156	Avg	47.727
			St. Dev.	0.611212			St. Dev.	0.206135	St. Dev.	30.9397	St. Dev.	6.21687
			%RSD	0.067387			%RSD	0.100976	%RSD	0.411673	%RSD	0.130259
	Brand 2 (Lot 1)	n/a	105.47		65.3953		67.2157		150.481		109.103
	Brand 2 (Lot 2)	n/a	106.92		64.5971		68.318		133.327		120.516
	Brand 2 (Lot 3)	n/a	106.009		69.384		80.1785		173.938		107.927
			Avg	106.133	Avg	66.4588	Avg	71.9041	Avg	152.582	Avg	112.515
			St. Dev.	0.598417	St. Dev.	2.09395	St. Dev.	5.86819	St. Dev.	16.6458	St. Dev.	5.67772
			%RSD	0.00563837	%RSD	0.0315075	%RSD	0.0816114	%RSD	0.109094	%RSD	0.0504618
Back Calculation (mg-1 kg)
		FD&C Yellow 5	FD&C Yellow 6	FD&C Red 40	FD&C Red 3	FD&C Blue 1		Mass of Sample (g)
	Sample Name
	Brand 1 (Lot 1)	8.43988		1.8698	45.7307	40.4327		1.0079
	Brand 1 (Lot 2)	8.87306		2.3313	61.8239	47.1232		1.1961
	Brand 1 (Lot 3)	9.89759		1.92314	117.913	55.625		1.0325
	Brand 2 (Lot 1)	105.47	65.3953	67.2157	150.481	109.103		1.2935
	Brand 2 (Lot 2)	106.92	64.5971	68.318	133.327	120.516		1.0062
	Brand 2 (Lot 3)	106.009	69.384	80.1785	173.938	107.927		1.0172
Concentration on Standard Curve
		FD&C Yellow 5	FD&C Yellow 6	FD&C Red 40	FD&C Red 3	FD&C Blue 1
	Sample Name
	Brand 1 (Lot 1)	1.70131		0.376914	9.21839	8.15043
	Brand 1 (Lot 2)	2.12261		0.557694	14.7895	11.2728
	Brand 1 (Lot 3)	2.04385		0.397129	24.3491	11.4866
	Brand 2 (Lot 1)	27.2852	16.9178	17.3887	38.9295	28.2248
	Brand 2 (Lot 2)	21.5166	12.9995	13.7483	26.8308	24.2526
	Brand 2 (Lot 3)	21.5664	14.1155	16.3115	35.386	21.9567
Analyte Response/IS Response
		FD&C Yellow 5	FD&C Yellow 6	FD&C Red 40	FD&C Red 3	FD&C Blue 1
	Sample Name
	Brand 1 (Lot 1)	0.259811		0.0159923	2.77544	6.31764
	Brand 1 (Lot 2)	0.372636		0.063664	4.56711	8.73031
	Brand 1 (Lot 3)	0.351544		0.021323	7.64148	8.89546
	Brand 2 (Lot 1)	7.11117	4.73037	4.502	12.3305	21.8291
	Brand 2 (Lot 2)	5.56635	3.61916	3.54203	8.43957	18.7598
	Brand 2 (Lot 3)	5.57968	3.93565	4.21795	11.1909	16.9857
Peak Response
		FD&C Yellow 5	FD&C Yellow 6	FD&C Red 40	FD&C Red 3	FD&C Blue 1	Amaranth
	Sample Name
	Brand 1 (Lot 1)	81.23		5	867.74	1975.21	312.65
	Brand 1 (Lot 2)	102.84		17.57	1260.43	2409.39	275.98
	Brand 1 (Lot 3)	98.26		5.96	2135.87	2486.37	279.51
	Brand 2 (Lot 1)	2063.52	1372.66	1306.39	3578.07	6334.38	290.18
	Brand 2 (Lot 2)	1549.45	1007.43	985.96	2349.24	5221.98	278.36
	Brand 2 (Lot 3)	1609.29	1135.12	1216.54	3227.69	4899.02	288.42
