# Supplementary material for: Dataset of FD&C Certified Food Dyes in Foods Commonly Consumed by Children
Source: Data Brief. 2022 Dec 7;46:108806. doi: 10.1016/j.dib.2022.108806 (PMC9803911; doi:10.1016/j.dib.2022.108806)
Supplement: Supplementary file 1 [file mmc1.zip › Data in Brief- Flavored Fruit Powder Drink_V2.xlsx]

## Sheet: Powder Drink Summary
Summary of Dye Contents for Flavored Fruit Powder Drink
Table 1. Average Dye Content			Average Dye Contents and Range (mg-1 kg)
			FD&C Yellow 5		FD&C Yellow 6		FD&C Red 40		FD&C Blue 1
			Average ± SD	Range	Average ± SD	Range	Average ± SD	Range	Average ± SD	Range
		Brand
		Brand 1					780.63 ± 99.25	642.19-869.88	0.20 ± 0.06	0.11-0.26
		Brand 2	258.16 ± 59.14	190.31-334.43	128.32 ± 14.47	111.73-146.98
Table 2. Serving Size
		1 serving (g)
	Brand 1	17
	Brand 2	24

## Sheet: Powder Drink Raw Data
Table 3. Flavored Fruit Powder Drink
	Dye Content(mg-1 kg of flavored fruit powder drink)
			FD&C Yellow 5		FD&C Yellow 6		FD&C Red 40		FD&C Red 3		FD&C Blue 1
	Sample Name/Lot	Expiration Date	Sample		Sample		Sample		Sample		Sample
	Brand 1 (Lot 1)	06/2021					642.19				0.111631
	Brand 1 (Lot 2)	06/2021					869.884				0.2142
	Brand 1 (Lot 3)	05/2021					829.806				0.26402
							Avg	780.627			Avg	0.196617
							St. Dev.	99.2472			St. Dev.	0.0634429
							%RSD	0.127138			%RSD	0.322673
	Brand 2 (Lot 1)	07/2021	334.432		126.254
	Brand 2 (Lot 2)	05/2021	190.314		111.726
	Brand 2 (Lot 3)	06/2021	249.724		146.977
			Avg	258.157	Avg	128.319
			St. Dev.	59.1375	St. Dev.	14.4652
			%RSD	0.229076	%RSD	0.112728
Back Calculation (mg-1 kg)
		FD&C Yellow 5	FD&C Yellow 6	FD&C Red 40	FD&C Red 3	FD&C Blue 1		Mass of Sample (g)
	Sample Name
	Brand 1 (Lot 1)			642.19		0.111631		0.5009
	Brand 1 (Lot 2)			869.884		0.2142		0.5055
	Brand 1 (Lot 3)			829.806		0.26402		0.5015
	Brand 2 (Lot 1)	334.432	126.254					0.5003
	Brand 2 (Lot 2)	190.314	111.726					0.5048
	Brand 2 (Lot 3)	249.724	146.977					0.505
Concentration on Standard Curve
		FD&C Yellow 5	FD&C Yellow 6	FD&C Red 40	FD&C Red 3	FD&C Blue 1
	Sample Name
	Brand 1 (Lot 1)			64.3346		0.0111832
	Brand 1 (Lot 2)			87.9453		0.0216557
	Brand 1 (Lot 3)			83.2295		0.0264812
	Brand 2 (Lot 1)	33.4633	12.633
	Brand 2 (Lot 2)	19.2141	11.2798
	Brand 2 (Lot 3)	25.2222	14.8447
Analyte Response/IS Response
		FD&C Yellow 5	FD&C Yellow 6	FD&C Red 40	FD&C Red 3	FD&C Blue 1
	Sample Name
	Brand 1 (Lot 1)			16.8816		0.0284412
	Brand 1 (Lot 2)			23.1078		0.0365333
	Brand 1 (Lot 3)			21.8642		0.040262
	Brand 2 (Lot 1)	8.76567	3.51522
	Brand 2 (Lot 2)	4.94973	3.13146
	Brand 2 (Lot 3)	6.55869	4.14246
Peak Response
		FD&C Yellow 5	FD&C Yellow 6	FD&C Red 40	FD&C Red 3	FD&C Blue 1	Amaranth
	Sample Name
	Brand 1 (Lot 1)			5074.96		8.55	300.62
	Brand 1 (Lot 2)			6932.33		10.96	300
	Brand 1 (Lot 3)			6608.9		12.17	302.27
	Brand 2 (Lot 1)	2654.77	1064.62				302.86
	Brand 2 (Lot 2)	1539.91	974.23				311.11
	Brand 2 (Lot 3)	1948.85	1230.89				297.14
