# Supplementary material for: Dataset of FD&C Certified Food Dyes in Foods Commonly Consumed by Children
Source: Data Brief. 2022 Dec 7;46:108806. doi: 10.1016/j.dib.2022.108806 (PMC9803911; doi:10.1016/j.dib.2022.108806)
Supplement: Supplementary file 1 [file mmc1.zip › Data in Brief- FrostingsIcings_V2.xlsx]

## Sheet: FrostingsIcings Summary
Summary of Dye Contents for Frostings/Icings
Table 1. Average Dye Content			Average Dye Contents and Range (mg-1 kg)
			FD&C Yellow 5		FD&C Yellow 6		FD&C Red 40		FD&C Red 3		FD&C Blue 1
			Average ± SD	Range	Average ± SD	Range	Average ± SD	Range	Average ± SD	Range	Average ± SD	Range
		Brand
		Brand 1					10.27 ± 0.23	9.94-10.45	81.92 ± 9.96	69.05-93.31	19.26 ± 0.64	18.95-20.14
		Brand 2	6.29 ± 0.15	6.09-6.40	1.76 ± 0.07	1.66-1.82
		Brand 3							11.61 ± 5.15	6.54-18.68	358.43 ± 38.60	304.69-393.63
Table 2. Serving Size
		1 serving (g)
	Brand 1	34
	Brand 2	24
	Brand 3	6

## Sheet: FrostingsIcings Raw Data
Table 3. Frostings/Icings
	Dye Content (mg-1 kg of frostings/icings)
			FD&C Yellow 5		FD&C Yellow 6		FD&C Red 40		FD&C Red 3		FD&C Blue 1
	Sample Name/Lot	Expiration Date	Sample		Sample		Sample		Sample		Sample
	Brand 1 (Lot 1)	06/2020					9.94394		83.4113		18.6757
	Brand 1 (Lot 2)	08/2020					10.4467		93.3067		20.1424
	Brand 1 (Lot 3)	02/2020					10.4058		69.0488		18.9471
							Avg	10.2655	Avg	81.9223	Avg	19.2551
							St. Dev.	0.227966	St. Dev.	9.95905	St. Dev.	0.637138
							%RSD	0.0222071	%RSD	0.121567	%RSD	0.0330894
	Brand 2 (Lot 1)	06/2020	6.08642		1.66075
	Brand 2 (Lot 2)	10/2020	6.39037		1.80945
	Brand 2 (Lot 3)	06/2020	6.40052		1.82019
			Avg	6.29243	Avg	1.76346
			St. Dev.	0.145735	St. Dev.	0.0727612
			%RSD	0.0231603	%RSD	0.0412604
	Brand 3 (Lot 1)	04/2019							18.6806		393.63
	Brand 3 (Lot 2)	06/2019							9.60618		376.97
	Brand 3 (Lot 3)	05/2019							6.5447		304.692
									Avg	11.6105	Avg	358.431
									St. Dev.	5.15317	St. Dev.	38.6033
									%RSD	0.443838	%RSD	0.107701
Back Calculation (mg-1 kg)
		FD&C Yellow 5	FD&C Yellow 6	FD&C Red 40	FD&C Red 3	FD&C Blue 1		Mass of Sample (g)
	Sample Name
	Brand 1 (Lot 1)			9.94394	83.4113	18.6757		1.1006
	Brand 1 (Lot 2)			10.4467	93.3067	20.1424		1.1495
	Brand 1 (Lot 3)			10.4058	69.0488	18.9471		1.145
	Brand 2 (Lot 1)	6.08642	1.66075					1.1989
	Brand 2 (Lot 2)	6.39037	1.80945					1.0017
	Brand 2 (Lot 3)	6.40052	1.82019					1.0075
	Brand 3 (Lot 1)				18.6806	393.63		1.0417
	Brand 3 (Lot 2)				9.60618	376.97		1.2477
	Brand 3 (Lot 3)				6.5447	304.692		1.2773
Concentration on Standard Curve
		FD&C Yellow 5	FD&C Yellow 6	FD&C Red 40	FD&C Red 3	FD&C Blue 1
	Sample Name
	Brand 1 (Lot 1)			2.18886	18.3605	4.1109
	Brand 1 (Lot 2)			2.40169	21.4512	4.63074
	Brand 1 (Lot 3)			2.38293	15.8122	4.33888
	Brand 2 (Lot 1)	1.4594	0.398215
	Brand 2 (Lot 2)	1.28025	0.362506
	Brand 2 (Lot 3)	1.2897	0.366768
	Brand 3 (Lot 1)				3.89191	10.2511
	Brand 3 (Lot 2)				2.39713	11.7586
	Brand 3 (Lot 3)				1.67191	9.72956
Analyte Response/IS Response
		FD&C Yellow 5	FD&C Yellow 6	FD&C Red 40	FD&C Red 3	FD&C Blue 1
	Sample Name
	Brand 1 (Lot 1)			0.493803	5.71554	3.1963
	Brand 1 (Lot 2)			0.549925	6.70951	3.59797
	Brand 1 (Lot 3)			0.544979	4.896	3.37245
	Brand 2 (Lot 1)	0.195028	0.0454338
	Brand 2 (Lot 2)	0.14705	0.0353067
	Brand 2 (Lot 3)	0.149583	0.0365154
	Brand 3 (Lot 1)				1.06244	7.94084
	Brand 3 (Lot 2)				0.581716	9.10571
	Brand 3 (Lot 3)				0.348486	7.53783
Peak Response
		FD&C Yellow 5	FD&C Yellow 6	FD&C Red 40	FD&C Red 3	FD&C Blue 1	Amaranth
	Sample Name
	Brand 1 (Lot 1)			144.22	1669.28	933.51	292.06
	Brand 1 (Lot 2)			160.93	1963.47	1052.91	292.64
	Brand 1 (Lot 3)			156.36	1404.71	967.59	286.91
	Brand 2 (Lot 1)	55.46	12.92				284.37
	Brand 2 (Lot 2)	43.94	10.55				298.81
	Brand 2 (Lot 3)	42.48	10.37				283.99
	Brand 3 (Lot 1)				259.15	1936.93	243.92
	Brand 3 (Lot 2)				162.45	2542.86	279.26
	Brand 3 (Lot 3)				97.36	2105.92	279.38
