# Supplementary material for: Dataset of FD&C Certified Food Dyes in Foods Commonly Consumed by Children
Source: Data Brief. 2022 Dec 7;46:108806. doi: 10.1016/j.dib.2022.108806 (PMC9803911; doi:10.1016/j.dib.2022.108806)
Supplement: Supplementary file 1 [file mmc1.zip › Data in Brief- Frozen Desserts_V2.xlsx]

## Sheet: Frozen Dessert Summary
Summary of Dye Contents for Frozen Desserts
Table 1. Average Dye Content			Average Dye Contents and Range (mg-1 kg)
			FD&C Yellow 5		FD&C Yellow 6		FD&C Red 40		FD&C Red 3		FD&C Blue 1
			Average ± SD	Range	Average ± SD	Range	Average ± SD	Range	Average ± SD	Range	Average ± SD	Range
		Brand
		Brand 1					99.52 ± 11.57	89.95-115.78	131.68 ± 114.89	32.34-292.69	0.15 ± 0.17	0.005-0.4
		Brand 2	10.56 ± 3.23	6.02-13.24	16.6 ± 3.83	11.90-21.28	12.70 ± 3.68	7.53-15.79			3.64 ± 1.07	2.13-4.53
Table 2. Serving Size
		1 Serving (g)
	Brand 1	56
	Brand 2	65

## Sheet: Frozen Dessert Raw Data
Table 3. Frozen Desserts
	Dye Content (mg-1 kg of frozen dessert)
			FD&C Yellow 5		FD&C Yellow 6		FD&C Red 40		FD&C Red 3		FD&C Blue 1
	Sample Name/Lot	Expiration Date	Sample		Sample		Sample		Sample		Sample
	Brand 1 (Lot 1)	02/2021					92.9189		70.0112		0.0594689
	Brand 1 (Lot 2)	03/2021					89.8516		32.337		0.00459068
	Brand 1 (Lot 3)	02/2021					115.781		292.693		0.39548
							Avg	99.5171	Avg	131.68	Avg	0.15318
							St. Dev.	11.5681	St. Dev.	114.887	St. Dev.	0.172791
							%RSD	0.116242	%RSD	0.872471	%RSD	1.12802
	Brand 2 (Lot 1)	02/2021	12.4281		16.6233		14.7705				4.24693
	Brand 2 (Lot 2)	02/2021	13.2429		21.2765		15.7929				4.53249
	Brand 2 (Lot 3)	03/2021	6.0213		11.904		7.52813				2.13006
			Avg	10.5641	Avg	16.6012	Avg	12.6972			Avg	3.63649
			St. Dev.	3.22943	St. Dev.	3.82634	St. Dev.	3.67882			St. Dev.	1.07157
			%RSD	0.305698	%RSD	0.230485	%RSD	0.289735			%RSD	0.294671
Back Calculation (mg-1 kg)
		FD&C Yellow 5	FD&C Yellow 6	FD&C Red 40	FD&C Red 3	FD&C Blue 1		Mass of Sample (g)
	Sample Name
	Brand 1 (Lot 1)			92.9189	70.0112	0.0594689		3.0577
	Brand 1 (Lot 2)			89.8516	32.337	0.00459068		2.9709
	Brand 1 (Lot 3)			115.781	292.693	0.39548		3.0638
	Brand 2 (Lot 1)	12.4281	16.6233	14.7705		4.24693		3.0323
	Brand 2 (Lot 2)	13.2429	21.2765	15.7929		4.53249		3.0388
	Brand 2 (Lot 3)	6.0213	11.904	7.52813		2.13006		3.0049
Concentration on Standard Curve
		FD&C Yellow 5	FD&C Yellow 6	FD&C Red 40	FD&C Red 3	FD&C Blue 1
	Sample Name
	Brand 1 (Lot 1)			56.8236	42.8147	0.0363676
	Brand 1 (Lot 2)			53.388	19.214	0.00272769
	Brand 1 (Lot 3)			70.9458	179.351	0.242334
	Brand 2 (Lot 1)	7.53715	10.0813	8.95773		2.5756
	Brand 2 (Lot 2)	8.04852	12.931	9.59829		2.75466
	Brand 2 (Lot 3)	3.61868	7.15406	4.52426		1.28012
Analyte Response/IS Response
		FD&C Yellow 5	FD&C Yellow 6	FD&C Red 40	FD&C Red 3	FD&C Blue 1
	Sample Name
	Brand 1 (Lot 1)			14.901	13.58	0.0479012
	Brand 1 (Lot 2)			13.995	5.99002	0.0219077
	Brand 1 (Lot 3)			18.625	57.49	0.207052
	Brand 2 (Lot 1)	1.82265	2.79157	2.27875		2.00996
	Brand 2 (Lot 2)	1.95959	3.59973	2.44767		2.14833
	Brand 2 (Lot 3)	0.773283	1.96139	1.10965		1.00895
Peak Response
		FD&C Yellow 5	FD&C Yellow 6	FD&C Red 40	FD&C Red 3	FD&C Blue 1	Amaranth
	Sample Name
	Brand 1 (Lot 1)			4224.43	3849.93	13.58	283.5
	Brand 1 (Lot 2)			3826.52	1637.79	5.99	273.42
	Brand 1 (Lot 3)			5171.42	15962.7	57.49	277.66
	Brand 2 (Lot 1)	504.91	773.32	631.26		556.8	277.02
	Brand 2 (Lot 2)	540.73	993.31	675.41		592.81	275.94
	Brand 2 (Lot 3)	217.71	552.21	312.41		284.06	281.54
