# Supplementary material for: Dataset of FD&C Certified Food Dyes in Foods Commonly Consumed by Children
Source: Data Brief. 2022 Dec 7;46:108806. doi: 10.1016/j.dib.2022.108806 (PMC9803911; doi:10.1016/j.dib.2022.108806)
Supplement: Supplementary file 1 [file mmc1.zip › Data in Brief- Fruit Snacks_V2.xlsx]

## Sheet: Fruit SnacksCandy Summary
Summary of Dye Contents for Fruit Snacks/Candy
Table 1. Average Dye Content			Average Dye Contents and Range (mg-1 kg)
			FD&C Yellow 5		FD&C Yellow 6		FD&C Red 40		FD&C Blue 1
			Average ± SD	Range	Average ± SD	Range	Average ± SD	Range	Average ± SD	Range
		Brand
		Brand 1- Red			1.49 ± 0.18	1.35-1.75	127.33 ± 7.80	116.59-134.88	0.02 ± 0.02	0.00-0.05
		Brand 1- Blue					4.43 ± 2.12	1.66-6.80	61.62 ± 2.22	59.01-64.43
		Brand 1- Yellow	154.32 ± 23.99	127.23-185.55			4.51 ± 3.28	0.00 - 7.71
		Brand 2- Red			1.01 ± 0.32	0.56-1.30	168.94 ± 16.51	151.89-191.27	0.66 ± 0.25	0.32-0.92
		Brand 2- Orange			102.79 ± 21.68	79.00-131.43	6.88 ± 1.29	5.12-8.18
		Brand 2- Yellow	51.77 ± 2.54	48.90-55.08
		Brand 2- Purple			1.19 ± 0.32	0.92-1.64	149.12 ± 23.47	130.54-182.22	4.19 ± 1.13	2.62-5.21
Table 2. Serving Size
		1 serving (g)
	Brand 1	23
	Brand 2	26

## Sheet: Fruit SnacksCandy Raw Data
Table 3. Fruit Snacks/Candy
	Dye Contents (mg-1 kg of fruit snacks)
			FD&C Yellow 5		FD&C Yellow 6		FD&C Red 40		FD&C Red 3		FD&C Blue 1
	Sample Name/Lot	Expiration Date	Sample		Sample		Sample		Sample		Sample
	Brand 1 (Lot 1) Red	03/2020			1.74922		134.881				0.0522118
	Brand 1 (Lot 2) Red	08/2020			1.35063		116.595				0.00922474
	Brand 1 (Lot 3) Red	08/2020			1.36782		130.506				0
					Avg	1.48923	Avg	127.327			Avg	0.0204788
					St. Dev.	0.183981	St. Dev.	7.79613			St. Dev.	0.0227524
					%RSD	0.123541	%RSD	0.0612292			%RSD	1.11102
	Brand 1 (Lot 1) Blue	03/2020	2.12971		0.671136		1.65577				61.4191
	Brand 1 (Lot 2) Blue	08/2020					6.79788				59.0139
	Brand 1 (Lot 3) Blue	08/2020					4.82824				64.4347
							Avg	4.4273			Avg	61.6226
							St. Dev.	2.11832			St. Dev.	2.21772
							%RSD	0.478467			%RSD	0.0359887
	Brand 1 (Lot 1) Yellow	03/2020	150.191				0				0.0519151
	Brand 1 (Lot 2) Yellow	08/2020	127.23				7.70522
	Brand 1 (Lot 3) Yellow	08/2020	185.547				5.8117
			Avg	154.323			Avg	4.50564
			St. Dev.	23.9865			St. Dev.	3.27841
			%RSD	0.155431			%RSD	0.727623
	Brand 2 (Lot 1) Red	09/2020			1.29787		163.65				0.922595
	Brand 2 (Lot 2) Red	07/2020			0.561023		191.273				0.319077
	Brand 2 (Lot 3) Red	08/2020			1.17405		151.887				0.7347
					Avg	1.01098	Avg	168.937			Avg	0.658791
					St. Dev.	0.322158	St. Dev.	16.5082			St. Dev.	0.252164
					%RSD	0.318659	%RSD	0.0977184			%RSD	0.382769
	Brand 2 (Lot 1) Orange	09/2020			131.431		7.35966
	Brand 2 (Lot 2) Orange	07/2020			78.9964		5.11538
	Brand 2 (Lot 3) Orange	08/2020			97.9308		8.17744
					Avg	102.786	Avg	6.88416
					St. Dev.	21.6797	St. Dev.	1.29451
					%RSD	0.210921	%RSD	0.188041
	Brand 2 (Lot 1) Yellow	09/2020	55.0774
	Brand 2 (Lot 2) Yellow	07/2020	48.9037
	Brand 2 (Lot 3) Yellow	08/2020	51.3434
			Avg	51.7749
			St. Dev.	2.5388
			%RSD	0.0490354
	Brand 2 (Lot 1) Purple	09/2020			1.63938		182.225				2.61932
	Brand 2 (Lot 2) Purple	07/2020			0.923072		134.588				5.2115
	Brand 2 (Lot 3) Purple	08/2020			0.998517		130.542				4.73366
					Avg	1.18699	Avg	149.118			Avg	4.18816
					St. Dev.	0.321368	St. Dev.	23.4682			St. Dev.	1.12636
					%RSD	0.270742	%RSD	0.15738			%RSD	0.268939
Back Calculation (mg-1 kg)
		FD&C Yellow 5	FD&C Yellow 6	FD&C Red 40	FD&C Red 3	FD&C Blue 1		Mass of Sample (g)
	Sample Name
	Brand 1 (Lot 1) Red		1.74922	134.881		0.0522118		2.5982
	Brand 1 (Lot 2) Red		1.35063	116.595		0.00922474		2.5504
	Brand 1 (Lot 3) Red		1.36782	130.506				2.5697
	Brand 1 (Lot 1) Blue	2.12971	0.671136	1.65577		61.4191		2.6067
	Brand 1 (Lot 2) Blue			6.79788		59.0139		2.5616
	Brand 1 (Lot 3) Blue			4.82824		64.4347		2.5965
	Brand 1 (Lot 1) Yellow	150.191				0.0519151		2.5412
	Brand 1 (Lot 2) Yellow	127.23		7.70522				2.5762
	Brand 1 (Lot 3) Yellow	185.547		5.8117				2.6174
	Brand 2 (Lot 1) Red		1.29787	163.65		0.922595		2.7285
	Brand 2 (Lot 2) Red		0.561023	191.273		0.319077		2.7637
	Brand 2 (Lot 3) Red		1.17405	151.887		0.7347		2.752
	Brand 2 (Lot 1) Orange		131.431	7.35966				2.7263
	Brand 2 (Lot 2) Orange		78.9964	5.11538				2.7932
	Brand 2 (Lot 3) Orange		97.9308	8.17744				2.8732
	Brand 2 (Lot 1) Yellow	55.0774						2.8418
	Brand 2 (Lot 2) Yellow	48.9037						2.8911
	Brand 2 (Lot 3) Yellow	51.3434						2.9259
	Brand 2 (Lot 1) Purple		1.63938	182.225		2.61932		2.8613
	Brand 2 (Lot 2) Purple		0.923072	134.588		5.2115		2.7581
	Brand 2 (Lot 3) Purple		0.998517	130.542		4.73366		2.9532
Concentration on Standard Curve
		FD&C Yellow 5	FD&C Yellow 6	FD&C Red 40	FD&C Red 3	FD&C Blue 1
	Sample Name
	Brand 1 (Lot 1) Red		0.908967	70.0893		0.0271313
	Brand 1 (Lot 2) Red		0.68893	59.4727		0.00470536
	Brand 1 (Lot 3) Red		0.702978	67.0721
	Brand 1 (Lot 1) Blue	1.1103	0.34989	0.863221		32.0203
	Brand 1 (Lot 2) Blue			3.48269		30.234
	Brand 1 (Lot 3) Blue			2.50731		33.461
	Brand 1 (Lot 1) Yellow	25.4444				0.0263853
	Brand 1 (Lot 2) Yellow	21.8513		1.32335
	Brand 1 (Lot 3) Yellow	32.3767		1.0141
	Brand 2 (Lot 1) Red		0.708246	89.3038		0.50346
	Brand 2 (Lot 2) Red		0.3101	35.2414		0.176366
	Brand 2 (Lot 3) Red		0.646198	83.5984		0.404379
	Brand 2 (Lot 1) Orange		23.8879	1.33764
	Brand 2 (Lot 2) Orange		14.7102	0.952552
	Brand 2 (Lot 3) Orange		18.7583	1.56636
	Brand 2 (Lot 1) Yellow	31.3038
	Brand 2 (Lot 2) Yellow	28.2771
	Brand 2 (Lot 3) Yellow	30.0451
	Brand 2 (Lot 1) Purple		0.312717	34.76		1.49893
	Brand 2 (Lot 2) Purple		0.509185	74.2413		2.87477
	Brand 2 (Lot 3) Purple		0.589764	77.1032		2.79589
Analyte Response/IS Response
		FD&C Yellow 5	FD&C Yellow 6	FD&C Red 40	FD&C Red 3	FD&C Blue 1
	Sample Name
	Brand 1 (Lot 1) Red		0.190283	18.3992		0.0407644
	Brand 1 (Lot 2) Red		0.12788	15.5996		0.0234358
	Brand 1 (Lot 3) Red		0.131864	17.6035
	Brand 1 (Lot 1) Blue	0.101539	0.0317287	0.144231		24.7619
	Brand 1 (Lot 2) Blue			0.834986		23.3816
	Brand 1 (Lot 3) Blue			0.577777		25.8751
	Brand 1 (Lot 1) Yellow	6.61821				0.0401879
	Brand 1 (Lot 2) Yellow	5.65598		0.265566
	Brand 1 (Lot 3) Yellow	8.47469		0.184019
	Brand 2 (Lot 1) Red		0.133359	23.466		0.408824
	Brand 2 (Lot 2) Red		0.0204443	9.20976		0.156078
	Brand 2 (Lot 3) Red		0.115762	21.9615		0.332264
	Brand 2 (Lot 1) Orange		6.70712	0.269336
	Brand 2 (Lot 2) Orange		4.10431	0.167788
	Brand 2 (Lot 3) Orange		5.25236	0.329649
	Brand 2 (Lot 1) Yellow	8.18736
	Brand 2 (Lot 2) Yellow	7.37681
	Brand 2 (Lot 3) Yellow	7.85028
	Brand 2 (Lot 1) Purple		0.0211866	9.08281		1.17802
	Brand 2 (Lot 2) Purple		0.0769048	19.494		2.24113
	Brand 2 (Lot 3) Purple		0.099757	20.2487		2.18018
Peak Response
		FD&C Yellow 5	FD&C Yellow 6	FD&C Red 40	FD&C Red 3	FD&C Blue 1	Amaranth
	Sample Name
	Brand 1 (Lot 1) Red		51.58	4987.46		11.05	271.07
	Brand 1 (Lot 2) Red		35.85	4373.18		6.57	280.34
	Brand 1 (Lot 3) Red		35.85	4785.87			271.87
	Brand 1 (Lot 1) Blue	27.97	8.74	39.73		6820.9	275.46
	Brand 1 (Lot 2) Blue			225.68		6319.58	270.28
	Brand 1 (Lot 3) Blue			161.09		7214.23	278.81
	Brand 1 (Lot 1) Yellow	1831.26				11.12	276.7
	Brand 1 (Lot 2) Yellow	1627.79		76.43			287.8
	Brand 1 (Lot 3) Yellow	2341.81		50.85			276.33
	Brand 2 (Lot 1) Red		38.57	6786.84		118.24	289.22
	Brand 2 (Lot 2) Red		5.77	2599.27		44.05	282.23
	Brand 2 (Lot 3) Red		32.83	6228.28		94.23	283.6
	Brand 2 (Lot 1) Orange		1638.08	65.78			244.23
	Brand 2 (Lot 2) Orange		1165.09	47.63			283.87
	Brand 2 (Lot 3) Orange		1425.7	89.48			271.44
	Brand 2 (Lot 1) Yellow	2284.11					278.98
	Brand 2 (Lot 2) Yellow	2090.22					283.35
	Brand 2 (Lot 3) Yellow	2217.47					282.47
	Brand 2 (Lot 1) Purple		5.91	2533.65		328.61	278.95
	Brand 2 (Lot 2) Purple		22.66	5743.92		660.35	294.65
	Brand 2 (Lot 3) Purple		28.33	5750.43		619.15	283.99
