# Supplementary material for: Dataset of FD&C Certified Food Dyes in Foods Commonly Consumed by Children
Source: Data Brief. 2022 Dec 7;46:108806. doi: 10.1016/j.dib.2022.108806 (PMC9803911; doi:10.1016/j.dib.2022.108806)
Supplement: Supplementary file 1 [file mmc1.zip › Data in Brief- Ice Cream Cones_V2.xlsx]

## Sheet: Ice Cream Cones Summary
Summary of Dye Contents for Ice Cream Cones
Table 1. Average Dye Content			Average Dye Contents and Range (mg-1 kg)
			FD&C Yellow 5		FD&C Yellow 6		FD&C Red 40		FD&C Red 3		FD&C Blue 1
			Average ± SD	Range	Average ± SD	Range	Average ± SD	Range	Average ± SD	Range	Average ± SD	Range
		Brand
		Brand 1- Purple							67.02 ± 29.46	31.98-104.06	190.78 ± 29.67	156.64-228.98
		Brand 1- Blue									900.03 ± 168.59	664.36-1049.10
		Brand 1- Pink							228.78 ± 82.86	117.12-312.87
		Brand 2- Brown			273.33 ± 23.57	242.21-299.24	284.83 ± 29.76	243.83-313.60			68.71 ± 3.82	63.30-71.46
		Brand 2- Red							297.95 ± 8.70	285.72-305.19
		Brand 2- Green	592.73 ± 43.45	533.07-635.31							281.16 ± 18.31	255.43-296.50
Table 2. Serving Size
		1 Serving (g)
	Brand 1	5
	Brand 2	5

## Sheet: Ice Cream Cones Raw Data
Table 3. Ice Cream Cones
	Dye Contents (mg-1 kg of ice cream cones)
			FD&C Yellow 5		FD&C Yellow 6		FD&C Red 40		FD&C Red 3		FD&C Blue 1
	Sample Name/Lot	Expiration Date	Sample		Sample		Sample		Sample		Sample
	Brand 1 (Lot 1) Purple	02/2020							31.9779		156.644
	Brand 1 (Lot 2) Purple	08/2020							65.0161		228.984
	Brand 1 (Lot 3) Purple	11/2020							104.06		186.708
									Avg	67.0179	Avg	190.778
									St. Dev.	29.4612	St. Dev.	29.6724
									%RSD	0.439603	%RSD	0.155533
	Brand 1 (Lot 1) Blue	02/2020									986.639
	Brand 1 (Lot 2) Blue	08/2020									1049.1
	Brand 1 (Lot 3) Blue	11/2020									664.358
											Avg	900.032
											St. Dev.	168.587
											%RSD	0.187312
	Brand 1 (Lot 1) Pink	02/2020							117.122
	Brand 1 (Lot 2) Pink	08/2020							256.341
	Brand 1 (Lot 3) Pink	11/2020							312.875
									Avg	228.779
									St. Dev.	82.2577
									%RSD	0.359551
	Brand 2 (Lot 1) Brown	08/2020			299.242		313.598				71.4644
	Brand 2 (Lot 2) Brown	10/2020			278.541		297.05				71.3561
	Brand 2 (Lot 3) Brown	06/2020			242.209		243.832				63.2986
					Avg	273.331	Avg	284.827			Avg	68.7064
					St. Dev.	23.5733	St. Dev.	29.7645			St. Dev.	3.82415
					%RSD	0.0862445	%RSD	0.1045			%RSD	0.0556593
	Brand 2 (Lot 1) Red	08/2020							285.718
	Brand 2 (Lot 2) Red	10/2020							302.941
	Brand 2 (Lot 3) Red	06/2020							305.185
									Avg	297.948
									St. Dev.	8.69633
									%RSD	0.0291874
	Brand 2 (Lot 1) Green	08/2020	635.306								296.503
	Brand 2 (Lot 2) Green	10/2020	609.804								291.557
	Brand 2 (Lot 3) Green	06/2020	533.074								255.43
			Avg	592.728							Avg	281.163
			St. Dev.	43.4475							St. Dev.	18.3077
			%RSD	0.073301							%RSD	0.0651141
Back Calculation (mg-1 kg)
		FD&C Yellow 5	FD&C Yellow 6	FD&C Red 40	FD&C Red 3	FD&C Blue 1		Mass of Sample (g)
	Sample Name
	Brand 1 (Lot 1) Purple				31.9779	156.644		1.0407
	Brand 1 (Lot 2) Purple				65.0161	228.984		1.0012
	Brand 1 (Lot 3) Purple				104.06	186.708		1.0753
	Brand 1 (Lot 1) Blue					986.639		1.1504
	Brand 1 (Lot 2) Blue					1049.1		1.0124
	Brand 1 (Lot 3) Blue					664.358		0.9917
	Brand 1 (Lot 1) Pink				117.122			1.0044
	Brand 1 (Lot 2) Pink				256.341			1.065
	Brand 1 (Lot 3) Pink				312.875			1.0669
	Brand 2 (Lot 1) Brown		299.242	313.598		71.4644		1.0904
	Brand 2 (Lot 2) Brown		278.541	297.05		71.3561		1.0935
	Brand 2 (Lot 3) Brown		242.209	243.832		63.2986		1.1562
	Brand 2 (Lot 1) Red				285.718			1.0457
	Brand 2 (Lot 2) Red				302.941			1.0888
	Brand 2 (Lot 3) Red				305.185			1.1101
	Brand 2 (Lot 1) Green	635.306				296.503		1.1751
	Brand 2 (Lot 2) Green	609.804				291.557		1.0956
	Brand 2 (Lot 3) Green	533.074				255.43		1.0672
Concentration on Standard Curve
		FD&C Yellow 5	FD&C Yellow 6	FD&C Red 40	FD&C Red 3	FD&C Blue 1
	Sample Name
	Brand 1 (Lot 1) Purple				6.65589	32.6039
	Brand 1 (Lot 2) Purple				13.0188	45.8517
	Brand 1 (Lot 3) Purple				22.3791	40.1534
	Brand 1 (Lot 1) Blue					14.1879
	Brand 1 (Lot 2) Blue					8.8509
	Brand 1 (Lot 3) Blue					16.4711
	Brand 1 (Lot 1) Pink				23.5275
	Brand 1 (Lot 2) Pink				54.6006
	Brand 1 (Lot 3) Pink				66.7612
	Brand 2 (Lot 1) Brown		21.7529	22.7965		5.19499
	Brand 2 (Lot 2) Brown		20.3056	21.6549		5.20186
	Brand 2 (Lot 3) Brown		18.6695	18.7946		4.87905
	Brand 2 (Lot 1) Red				59.7551
	Brand 2 (Lot 2) Red				65.9684
	Brand 2 (Lot 3) Red				67.7572
	Brand 2 (Lot 1) Green	49.7698				23.228
	Brand 2 (Lot 2) Green	44.5401				21.2953
	Brand 2 (Lot 3) Green	37.9264				18.173
Analyte Response/IS Response
		FD&C Yellow 5	FD&C Yellow 6	FD&C Red 40	FD&C Red 3	FD&C Blue 1
	Sample Name
	Brand 1 (Lot 1) Purple				1.95133	25.2128
	Brand 1 (Lot 2) Purple				3.99765	35.4494
	Brand 1 (Lot 3) Purple				7.0079	31.0463
	Brand 1 (Lot 1) Blue					10.9828
	Brand 1 (Lot 2) Blue					6.85889
	Brand 1 (Lot 3) Blue					12.747
	Brand 1 (Lot 1) Pink				7.37724
	Brand 1 (Lot 2) Pink				17.3704
	Brand 1 (Lot 3) Pink				21.2812
	Brand 2 (Lot 1) Brown		6.10162	5.92804		4.03397
	Brand 2 (Lot 2) Brown		5.69118	5.62701		4.03928
	Brand 2 (Lot 3) Brown		5.22717	4.87273		3.78984
	Brand 2 (Lot 1) Red				19.028
	Brand 2 (Lot 2) Red				21.0262
	Brand 2 (Lot 3) Red				21.6015
	Brand 2 (Lot 1) Green	13.1326				17.9681
	Brand 2 (Lot 2) Green	11.732				16.4747
	Brand 2 (Lot 3) Green	9.96089				14.0621
Peak Response
		FD&C Yellow 5	FD&C Yellow 6	FD&C Red 40	FD&C Red 3	FD&C Blue 1	Amaranth
	Sample Name
	Brand 1 (Lot 1) Purple				576.19	7444.85	295.28
	Brand 1 (Lot 2) Purple				1021.96	9062.28	255.64
	Brand 1 (Lot 3) Purple				2012.74	8916.81	287.21
	Brand 1 (Lot 1) Blue					3154.03	287.18
	Brand 1 (Lot 2) Blue					2016.72	294.03
	Brand 1 (Lot 3) Blue					3598.99	282.34
	Brand 1 (Lot 1) Pink				2134.31		289.31
	Brand 1 (Lot 2) Pink				4998.84		287.78
	Brand 1 (Lot 3) Pink				6098.13		286.55
	Brand 2 (Lot 1) Brown		1787.41	1736.56		1181.71	292.94
	Brand 2 (Lot 2) Brown		1653.23	1634.59		1173.37	290.49
	Brand 2 (Lot 3) Brown		1422.73	1326.26		1031.52	272.18
	Brand 2 (Lot 1) Red				5438.59		285.82
	Brand 2 (Lot 2) Red				5978.39		284.33
	Brand 2 (Lot 3) Red				6130.51		283.8
	Brand 2 (Lot 1) Green	3794.26				5191.34	288.92
	Brand 2 (Lot 2) Green	3383.4				4751.14	288.39
	Brand 2 (Lot 3) Green	2773.91				3916.01	278.48
