# Supplementary material for: Dataset of FD&C Certified Food Dyes in Foods Commonly Consumed by Children
Source: Data Brief. 2022 Dec 7;46:108806. doi: 10.1016/j.dib.2022.108806 (PMC9803911; doi:10.1016/j.dib.2022.108806)
Supplement: Supplementary file 1 [file mmc1.zip › Data in Brief- Juice Drinks_V2.xlsx]

## Sheet: Juice Drink Summary
Summary of Dye Contents for Juice Drinks
Table 1. Average dye content			Average Dye Contents (mg-1 kg)
		Brand	FD&C Yellow 5	FD&C Red 40	FD&C Blue 1
		Brand 1		80.88 ± 1.46	0.12 ± 0.03
		Brand 2		16.71 ± 0.63
		Brand 3		41.32 ± 2.11	8.58 ± 0.35
		Brand 4-Blue			6.45 ± 0.74
		Brand 4-Red		43.58 ± 2.15
		Brand 4-Green	6.89 ± 2.08		0.19 ± 0.03
		Brand 4- Purple		29.99 ± 10.69	4.20 ± 1.83
Table 2. Average density
	Density (g-1 mL)		Density (kg-1 mL)
	Brand 1	1.025	0.001025
	Brand 2	1.001	0.001001
	Brand 3	1.015	0.001015
	Brand 4	1.003	0.001003
Table 3. Average dye mg/mL
		Dye Exposure (mg-1 mL)
		FD&C Yellow 5			FD&C Red 40			FD&C Blue 1
	Brand	Average	Range	Standard Deviation	Average	Range	Standard Deviation	Average	Range	Standard Deviation
	Brand 1				0.081	0.790-0.826	0.001	0.00012	0.00010-0.00016	3e-05
	Brand 2				0.017	0.016-0.018	0.001
	Brand 3				0.041	0.038-0.043	0.002	0.009	0.0081-0.0090	0.0003
	Brand 4-Blue							0.006	0.0055-0.0072	0.001
	Bradn 4-Red				0.044	0.041-0.046	0.002
	Brand 4-Green	0.00691067	0.005-0.010	0.002				0.0002	0.0001-0.0002	3e-05
	Brand 4-Purple				0.03	0.020-0.045	0.011	0.004	0.0025-0.0067	0.002
Table 4. Serving Size
		1 serving (mL)
	Brand 1	240
	Brand 2	240
	Brand 3	177
	Brand 4	236

## Sheet: Juice Drink Raw Data
Table 5. Juice Drinks
	Dye Content (mg-1 kg of juice drink)
			FD&C Yellow 5		FD&C Yellow 6		FD&C Red 40		FD&C Red 3		FD&C Blue 1
	Sample Name/Lot	Expiration Date	Sample		Sample		Sample		Sample		Sample
	Brand 1 (Lot 1)	07/2020					79.0359				0.160895
	Brand 1 (Lot 2)	05/2020					82.6151				0.0896417
	Brand 1 (Lot 3)	07/2020					80.9919				0.0959267
							Avg	80.881			Avg	0.115488
							St. Dev.	1.46327			St. Dev.	0.0322101
							%RSD	0.0180917			%RSD	0.278905
	Brand 2 (Lot 1)	04/2020					17.5957
	Brand 2 (Lot 2)	05/2020					16.1693
	Brand 2 (Lot 3)	03/2020					16.358
							Avg	16.7077
							St. Dev.	0.632648
							%RSD	0.0378657
	Brand 3 (Lot 1)	09/2020					42.3034				8.60389
	Brand 3 (Lot 2)	08/2020					43.2781				8.98466
	Brand 3 (Lot 3)	09/2020					38.3865				8.13827
							Avg	41.3226			Avg	8.57561
							St. Dev.	2.11397			St. Dev.	0.346115
							%RSD	0.0511576			%RSD	0.0403604
	Brand 4 (Lot 1) Blue	09/2020									6.63948
	Brand 4 (Lot 2) Blue	08/2020									7.24597
	Brand 4 (Lot 3) Blue	08/2020									5.45981
											Avg	6.44842
											St. Dev.	0.741609
											%RSD	0.115006
	Brand 4 (Lot 1) Red	09/2020					44.4786
	Brand 4 (Lot 2) Red	08/2020					45.6379
	Brand 4 (Lot 3) Red	08/2020					40.619
							Avg	43.5785
							St. Dev.	2.14555
							%RSD	0.0492341
	Brand 4 (Lot 1) Green	09/2020	5.73262								0.215999
	Brand 4 (Lot 2) Green	08/2020	9.82286								0.146642
	Brand 4 (Lot 3) Green	08/2020	5.12935								0.194866
			Avg	6.89494							Avg	0.185836
			St. Dev.	2.08495							St. Dev.	0.0290259
			%RSD	0.302388							%RSD	0.156191
	Brand 4 (Lot 1) Purple	09/2020					25.0212				3.36049
	Brand 4 (Lot 2) Purple	08/2020					20.1144				2.50459
	Brand 4 (Lot 3) Purple	08/2020					44.8347				6.73418
							Avg	29.9901			Avg	4.19975
							St. Dev.	10.6861			St. Dev.	1.82586
							%RSD	0.356322			%RSD	0.434753
Back Calculation (mg-1 kg)
		FD&C Yellow 5	FD&C Yellow 6	FD&C Red 40	FD&C Red 3	FD&C Blue 1		Mass of Sample (g)
	Sample Name
	Brand 1 (Lot 1)			79.0359		0.160895		3.0559
	Brand 1 (Lot 2)			82.6151		0.0896417		3.0413
	Brand 1 (Lot 3)			80.9919		0.0959267		3.1611
	Brand 2 (Lot 1)			17.5957				3.0695
	Brand 2 (Lot 2)			16.1693				3.0756
	Brand 2 (Lot 3)			16.358				3.009
	Brand 3 (Lot 1)			42.3034		8.60389		3.1408
	Brand 3 (Lot 2)			43.2781		8.98466		3.0146
	Brand 3 (Lot 3)			38.3865		8.13827		3.262
	Brand 4 (Lot 1) Blue					6.63948		3.016
	Brand 4 (Lot 2) Blue					7.24597		3.021
	Brand 4 (Lot 3) Blue					5.45981		3.0144
	Brand 4 (Lot 1) Red			44.4786				3.0236
	Brand 4 (Lot 2) Red			45.6379				3.0279
	Brand 4 (Lot 3) Red			40.619				3.0222
	Brand 4 (Lot 1) Green	5.73262				0.215999		3.0346
	Brand 4 (Lot 2) Green	9.82286				0.146642		3.0098
	Brand 4 (Lot 3) Green	5.12935				0.194866		3.0149
	Brand 4 (Lot 1) Purple			25.0212		3.36049		3.0039
	Brand 4 (Lot 2) Purple			20.1144		2.50459		3.0099
	Brand 4 (Lot 3) Purple			44.8347		6.73418		3.0132
Concentration on Standard Curve
		FD&C Yellow 5	FD&C Yellow 6	FD&C Red 40	FD&C Red 3	FD&C Blue 1
	Sample Name
	Brand 1 (Lot 1)			48.3052		0.0983358
	Brand 1 (Lot 2)			50.2514		0.0545255
	Brand 1 (Lot 3)			51.2047		0.0606468
	Brand 2 (Lot 1)			10.802
	Brand 2 (Lot 2)			9.94605
	Brand 2 (Lot 3)			9.84427
	Brand 3 (Lot 1)			26.5733		5.40462
	Brand 3 (Lot 2)			26.0932		5.41703
	Brand 3 (Lot 3)			25.0433		5.30941
	Brand 4 (Lot 1) Blue					4.00493
	Brand 4 (Lot 2) Blue					4.37802
	Brand 4 (Lot 3) Blue					3.29161
	Brand 4 (Lot 1) Red			26.8971
	Brand 4 (Lot 2) Red			27.6374
	Brand 4 (Lot 3) Red			24.5517
	Brand 4 (Lot 1) Green	3.47924				0.131094
	Brand 4 (Lot 2) Green	5.91297				0.0882728
	Brand 4 (Lot 3) Green	3.0929				0.1175
	Brand 4 (Lot 1) Purple			15.0323		2.01892
	Brand 4 (Lot 2) Purple			12.1085		1.50771
	Brand 4 (Lot 3) Purple			27.0192		4.05829
Analyte Response/IS Response
		FD&C Yellow 5	FD&C Yellow 6	FD&C Red 40	FD&C Red 3	FD&C Blue 1
	Sample Name
	Brand 1 (Lot 1)			12.6547		0.0957841
	Brand 1 (Lot 2)			13.1679		0.0619318
	Brand 1 (Lot 3)			13.4193		0.0666618
	Brand 2 (Lot 1)			2.76509
	Brand 2 (Lot 2)			2.53937
	Brand 2 (Lot 3)			2.51253
	Brand 3 (Lot 1)			6.92397		4.19595
	Brand 3 (Lot 2)			6.79738		4.20554
	Brand 3 (Lot 3)			6.52053		4.12238
	Brand 4 (Lot 1) Blue					3.11441
	Brand 4 (Lot 2) Blue					3.40269
	Brand 4 (Lot 3) Blue					2.56323
	Brand 4 (Lot 1) Red			7.00936
	Brand 4 (Lot 2) Red			7.20458
	Brand 4 (Lot 3) Red			6.39089
	Brand 4 (Lot 1) Green	0.735941				0.121097
	Brand 4 (Lot 2) Green	1.38769				0.0880084
	Brand 4 (Lot 3) Green	0.632477				0.110592
	Brand 4 (Lot 1) Purple			3.8806		1.57982
	Brand 4 (Lot 2) Purple			3.10961		1.18481
	Brand 4 (Lot 3) Purple			7.04155		3.15564
Peak Response
		FD&C Yellow 5	FD&C Yellow 6	FD&C Red 40	FD&C Red 3	FD&C Blue 1	Amaranth
	Sample Name
	Brand 1 (Lot 1)			3553.94		26.9	280.84
	Brand 1 (Lot 2)			3635.79		17.1	276.11
	Brand 1 (Lot 3)			3647.63		18.12	271.82
	Brand 2 (Lot 1)			751.22			271.68
	Brand 2 (Lot 2)			706.2			278.1
	Brand 2 (Lot 3)			703.61			280.04
	Brand 3 (Lot 1)			1905.27		1154.6	275.17
	Brand 3 (Lot 2)			1909.18		1181.21	280.87
	Brand 3 (Lot 3)			1816.88		1148.66	278.64
	Brand 4 (Lot 1) Blue					897.48	288.17
	Brand 4 (Lot 2) Blue					924.41	271.67
	Brand 4 (Lot 3) Blue					697.71	272.2
	Brand 4 (Lot 1) Red			1976.29			281.95
	Brand 4 (Lot 2) Red			2018.22			280.13
	Brand 4 (Lot 3) Red			1776.54			277.98
	Brand 4 (Lot 1) Green	198.91				32.73	270.28
	Brand 4 (Lot 2) Green	395.77				25.1	285.2
	Brand 4 (Lot 3) Green	173.4				30.32	274.16
	Brand 4 (Lot 1) Purple			1062.82		432.68	273.88
	Brand 4 (Lot 2) Purple			879.49		335.1	282.83
	Brand 4 (Lot 3) Purple			1704.76		763.98	242.1
