# Supplementary material for: Dataset of FD&C Certified Food Dyes in Foods Commonly Consumed by Children
Source: Data Brief. 2022 Dec 7;46:108806. doi: 10.1016/j.dib.2022.108806 (PMC9803911; doi:10.1016/j.dib.2022.108806)
Supplement: Supplementary file 1 [file mmc1.zip › Data in Brief- Soft Drinks (Fruit Flavored)_V2.xlsx]

## Sheet: Soft Drinks Summary
Summary of Dye Contents for Soft Drinks, Fruit Flavored
Table 1. Average dye content			Average Dye Contents (mg-1 kg)
		Brand	FD&C Yellow 5	FD&C Yellow 6	FD&C Red 40	FD&C Blue 1
		Brand 1	41.36 ± 0.59		94.51 ± 1.54	0.05 ± 0.003
		Brand 2		18.80 ± 0.48	2.90 ± 0.07
		Brand 3		41.52 ± 3.38	3.71 ± 0.33
Table 2. Average density
	Density (g-1 mL)		Density (kg-1 mL)
	Brand 1	1.039	0.001039
	Brand 2	1.04	0.00104
	Brand 3	1.042	0.001042
Table 3. Average dye mg/mL
		Dye Exposure (mg-1 ml)
		FD&C Yellow 5			FD&C Yellow 6			FD&C Red 40			FD&C Blue 1
	Brand	Average	Range	Standard Deviation	Average	Range	Standard Deviation	Average	Range	Standard Deviation	Average	Range	Standard Deviation
	Brand 1	0.042973	0.042-0.044	0.001				0.0981959	0.096-0.099	0.002	5.195e-05	0.000047-0.000055	4e-06
	Brand 2				0.019552	0.019-0.020	0.0005	0.003016	0.0029-0.0031	0.0001
	Brand 3				0.0432638	0.039-0.047	0.004	0.00386582	0.0034-0.0042	0.0003
Table 4. Serving Size
		1 serving (mL)
	Brand 1	170
	Brand 2	370
	Brand 3	221

## Sheet: Soft Drinks Raw Data
Table 5. Soft Drinks, Fruit Flavored
	Dye Contents (mg-1 kg of soft drink)
			FD&C Yellow 5		FD&C Yellow 6		FD&C Red 40		FD&C Red 3		FD&C Blue 1
	Sample Name/Lot	Expiration Date	Sample		Sample		Sample		Sample		Sample
	Brand 1 (Lot 1)	02/2020	41.6156				95.6696				0.0449814
	Brand 1 (Lot 2)	12/2019	41.9174				95.533				0.0532191
	Brand 1 (Lot 3)	01/2020	40.5325				92.3347				0.0503655
			Avg	41.3552			Avg	94.5124			Avg	0.049522
			St. Dev.	0.594637			St. Dev.	1.5409			St. Dev.	0.00341552
			%RSD	0.0143788			%RSD	0.0163037			%RSD	0.0689697
	Brand 2 (Lot 1)	01/2021			19.4413		2.98242
	Brand 2 (Lot 2)	02/2021			18.6625		2.88685
	Brand 2 (Lot 3)	12/2020			18.2967		2.81964
					Avg	18.8002	Avg	2.8963
					St. Dev.	0.47733	St. Dev.	0.0667885
					%RSD	0.0253896	%RSD	0.0230599
	Brand 3 (Lot 1)	n/a			42.3615		3.87831
	Brand 3 (Lot 2)	n/a			45.1832		4.00728
	Brand 3 (Lot 3)	n/a			37.0216		3.25499
					Avg	41.5221	Avg	3.71353
					St. Dev.	3.38443	St. Dev.	0.32848
					%RSD	0.0815091	%RSD	0.088455
Back Calculation (mg-1 kg
		FD&C Yellow 5	FD&C Yellow 6	FD&C Red 40	FD&C Red 3	FD&C Blue 1		Mass of Sample (g)
	Sample Name
	Brand 1 (Lot 1)	41.6156		95.6696		0.0449814		3.1775
	Brand 1 (Lot 2)	41.9174		95.533		0.0532191		3.3264
	Brand 1 (Lot 3)	40.5325		92.3347		0.0503655		3.2008
	Brand 2 (Lot 1)		19.4413	2.98242				3.2104
	Brand 2 (Lot 2)		18.6625	2.88685				3.5048
	Brand 2 (Lot 3)		18.2967	2.81964				3.0729
	Brand 3 (Lot 1)		42.3615	3.87831				3.3109
	Brand 3 (Lot 2)		45.1832	4.00728				3.2122
	Brand 3 (Lot 3)		37.0216	3.25499				3.1999
Concentration on Standard Curve
		FD&C Yellow 5	FD&C Yellow 6	FD&C Red 40	FD&C Red 3	FD&C Blue 1
	Sample Name
	Brand 1 (Lot 1)	26.4467		60.798		0.0285857
	Brand 1 (Lot 2)	27.8868		63.5562		0.0354056
	Brand 1 (Lot 3)	25.9473		59.109		0.032242
	Brand 2 (Lot 1)		12.4829	1.91495
	Brand 2 (Lot 2)		13.0817	2.02356
	Brand 2 (Lot 3)		11.2448	1.7329
	Brand 3 (Lot 1)		28.0509	2.56814
	Brand 3 (Lot 2)		29.0275	2.57444
	Brand 3 (Lot 3)		23.6931	2.08313
Analyte Response/IS Response
		FD&C Yellow 5	FD&C Yellow 6	FD&C Red 40	FD&C Red 3	FD&C Blue 1
	Sample Name
	Brand 1 (Lot 1)	6.88663		15.949		0.0418882
	Brand 1 (Lot 2)	7.27229		16.6764		0.0471579
	Brand 1 (Lot 3)	6.75288		15.5036		0.0447134
	Brand 2 (Lot 1)		3.47265	0.421572
	Brand 2 (Lot 2)		3.64246	0.450214
	Brand 2 (Lot 3)		3.12152	0.373564
	Brand 3 (Lot 1)		7.88775	0.593818
	Brand 3 (Lot 2)		8.1647	0.59548
	Brand 3 (Lot 3)		6.65186	0.465922
Peak Response
		FD&C Yellow 5	FD&C Yellow 6	FD&C Red 40	FD&C Red 3	FD&C Blue 1	Amaranth
	Sample Name
	Brand 1 (Lot 1)	1943.27		4500.5		11.82	282.18
	Brand 1 (Lot 2)	2020.17		4632.53		13.1	277.79
	Brand 1 (Lot 3)	1975.42		4535.28		13.08	292.53
	Brand 2 (Lot 1)		984.53	119.52			283.51
	Brand 2 (Lot 2)		1013.66	125.29			278.29
	Brand 2 (Lot 3)		869.78	104.09			278.64
	Brand 3 (Lot 1)		2222.53	167.32			281.77
	Brand 3 (Lot 2)		2301.14	167.83			281.84
	Brand 3 (Lot 3)		2268.15	158.87			340.98
