# Supplementary material for: Dataset of FD&C Certified Food Dyes in Foods Commonly Consumed by Children
Source: Data Brief. 2022 Dec 7;46:108806. doi: 10.1016/j.dib.2022.108806 (PMC9803911; doi:10.1016/j.dib.2022.108806)
Supplement: Supplementary file 1 [file mmc1.zip › Data in Brief- Water Enhancers_V2.xlsx]

## Sheet: Water Enhancers Summary
Summary of Dye Contents for Water Enhancers
Table 1. Average dye content			Average Dye Contents (mg-1 kg)
		Brand	FD&C Yellow 5	FD&C Red 40	FD&C Blue 1
		Brand 1		659.75 ± 6.40	162.61 ± 3.36
		Brand 2	705.17 ± 6.35	752.45 ± 19.45	41.88 ± 1.04
Table 2. Average density
	Density (g-1 mL)		Density (k-1 mL)
	Brand 1	1.12	0.00112
	Brand 2	1.05	0.00105
Table 3. Average dye mg/mL
		Dye Exposure (mg-1 mL)
		FD&C Yellow 5			FD&C Red 40			FD&C Blue 1
	Brand	Average	Range	Standard Deviation	Average	Range	Standard Deviation	Average	Range	Standard Deviation
	Brand 1				0.692738	0.03-0.75	0.01	0.182123	0.18-0.19	0.004
	Brand 2	0.740429	0.73-0.75	0.01	0.790073	0.77-0.82	0.02	0.043974	0.04-0.05	0.001
Table 4. Serving Size
		1 serving (mL)
	Brand 1	2
	Brand 2	2

## Sheet: Water Enhancers Raw Data
Table 5. Water Enhancers
	Dye Content (mg-1 kg of water enhancer)
			FD&C Yellow 5		FD&C Yellow 6		FD&C Red 40		FD&C Red 3		FD&C Blue 1
	Sample Name/Lot	Expiration Date	Sample		Sample		Sample		Sample		Sample
	Brand 1 (Lot 1)	08/2020					658.943				161.178
	Brand 1 (Lot 2)	08/2020					652.342				159.404
	Brand 1 (Lot 3)	07/2020					667.955				167.252
							Avg	659.747			Avg	162.611
							St. Dev.	6.39962			St. Dev.	3.36037
							%RSD	0.00970011			%RSD	0.020665
	Brand 2 (Lot 1)	05/2020	711.674				777.908				43.3225
	Brand 2 (Lot 2)	05/2020	707.298				748.75				41.4195
	Brand 2 (Lot 3)	07/2020	696.554				730.697				40.8913
			Avg	705.175			Avg	752.452			Avg	41.8778
			St. Dev.	6.35254			St. Dev.	19.4504			St. Dev.	1.04407
			%RSD	0.00900846			%RSD	0.0258494			%RSD	0.0249314
Back Calculation (mg-1 kg)
		FD&C Yellow 5	FD&C Yellow 6	FD&C Red 40	FD&C Red 3	FD&C Blue 1		Mass of Sample (g)
	Sample Name
	Brand 1 (Lot 1)			658.943		161.178		0.5155
	Brand 1 (Lot 2)			652.342		159.404		0.5182
	Brand 1 (Lot 3)			667.955		167.252		0.5062
	Brand 2 (Lot 1)	711.674		777.908		43.3225		0.503
	Brand 2 (Lot 2)	707.298		748.75		41.4195		0.5153
	Brand 2 (Lot 3)	696.554		730.697		40.8913		0.5283
Concentration on Standard Curve
		FD&C Yellow 5	FD&C Yellow 6	FD&C Red 40	FD&C Red 3	FD&C Blue 1
	Sample Name
	Brand 1 (Lot 1)			67.937		16.6174
	Brand 1 (Lot 2)			67.6087		16.5207
	Brand 1 (Lot 3)			67.6238		16.9326
	Brand 2 (Lot 1)	71.5944		78.2575		4.35824
	Brand 2 (Lot 2)	72.8941		77.1661		4.26869
	Brand 2 (Lot 3)	73.5979		77.2055		4.32058
Analyte Response/IS Response
		FD&C Yellow 5	FD&C Yellow 6	FD&C Red 40	FD&C Red 3	FD&C Blue 1
	Sample Name
	Brand 1 (Lot 1)			17.8316		12.8601
	Brand 1 (Lot 2)			17.745		12.7853
	Brand 1 (Lot 3)			17.749		13.1036
	Brand 2 (Lot 1)	18.9772		20.5531		3.38741
	Brand 2 (Lot 2)	19.3252		20.2653		3.31822
	Brand 2 (Lot 3)	19.5137		20.2757		3.35831
Peak Response
		FD&C Yellow 5	FD&C Yellow 6	FD&C Red 40	FD&C Red 3	FD&C Blue 1	Amaranth
	Sample Name
	Brand 1 (Lot 1)			5377.65		3878.34	301.58
	Brand 1 (Lot 2)			5370.35		3869.35	302.64
	Brand 1 (Lot 3)			5275.89		3895.05	297.25
	Brand 2 (Lot 1)	5560.69		6022.47		992.58	293.02
	Brand 2 (Lot 2)	5950.24		6239.69		1021.68	307.9
	Brand 2 (Lot 3)	5937.24		6169.08		1021.8	304.26
